# Supplementary material for: Microbial hallmarks of the respiratory tract in lung cancer: a meta-analysis
Source: Front Microbiomes. 2025 Jul 1;4:1589686. doi: 10.3389/frmbi.2025.1589686 (PMC12993565; doi:10.3389/frmbi.2025.1589686)
Supplement: Supplementary file 2 [file Table1.xlsx]

## Sheet: Annotation
Supplementary dataset 1 The association between lung cancer and the composition of the BAL microbiota.
Sheet 1	The times and odds of each taxon predominant in the BAL microbiota of healthy and lung cancer participants.
Sheet 2	Differential abundance analysis on the association between lung cancer and the BAL microbiota.

## Sheet: Sheet1
Most abundant taxon	Number of samples predominant by this taxon in healthy participants	Number of samples predominant by this taxon in lung cancer patients	Odds predominant in lung cancer participants	Lower CI	Upper CI	Fisher P-value
Streptococcus	8	81	5.69826	2.66554	12.1814	1.39e-07
Prevotella	23	80	1.70692	1.01611	2.8674	0.0486892
Neisseria	4	19	2.1435	0.714436	6.43108	0.242662
Veillonella	3	17	2.55914	0.736678	8.89017	0.143147
Porphyromonas	0	9	Inf	NA	Inf	0.0626237
Stenotrophomonas	0	6	Inf	NA	Inf	0.184254
Haemophilus	1	6	2.64828	0.315598	22.2225	0.680422
Ruminococcus	0	5	Inf	NA	Inf	0.32872
Fusobacterium	9	4	0.182648	0.0551882	0.604484	0.00385898
Candidatus Aquiluna	0	4	Inf	NA	Inf	0.319243
Gluconacetobacter	0	4	Inf	NA	Inf	0.319243
Delftia	5	3	0.253925	0.0597616	1.07892	0.0589765
Paenibacillus	4	3	0.319966	0.0705763	1.4506	0.206583
Phormidium	1	3	1.31058	0.135037	12.7197	1
Rothia	1	3	1.31058	0.135037	12.7197	1
Pseudomonas	23	2	0.0313517	0.00726741	0.135251	4.69e-11
Kluyvera	4	2	0.212585	0.0384405	1.17565	0.0718802
Leptotrichia	2	2	0.431973	0.0601824	3.10058	0.588184
Actinomyces	0	2	Inf	NA	Inf	1
Akkermansia	0	2	Inf	NA	Inf	1
Bacteroides	0	2	Inf	NA	Inf	1
Faecalibacterium	0	2	Inf	NA	Inf	1
Gemella	0	2	Inf	NA	Inf	1
Halomonas	0	2	Inf	NA	Inf	1
Microbacterium	4	1	0.105932	0.0117228	0.957252	0.0313155
Agrobacterium	2	1	0.215254	0.0193437	2.39532	0.219872
Actinobacillus	0	1	Inf	NA	Inf	1
Alloiococcus	0	1	Inf	NA	Inf	1
Bacillus	0	1	Inf	NA	Inf	1
Blautia	0	1	Inf	NA	Inf	1
Brucella	0	1	Inf	NA	Inf	1
Candidatus Chloracidobacterium	0	1	Inf	NA	Inf	1
Capnocytophaga	0	1	Inf	NA	Inf	1
Chitinophaga	0	1	Inf	NA	Inf	1
Citricoccus	0	1	Inf	NA	Inf	1
Clostridium	0	1	Inf	NA	Inf	1
Granulicatella	0	1	Inf	NA	Inf	1
Ochrobactrum	0	1	Inf	NA	Inf	1
Salinibacterium	0	1	Inf	NA	Inf	1
Sneathia	0	1	Inf	NA	Inf	1
Tannerella	0	1	Inf	NA	Inf	1
Propionibacterium	8	0	0	0	NA	6.17e-05
Sphingomonas	6	0	0	0	NA	0.000720057
Corynebacterium	5	0	0	0	NA	0.0024389
Novosphingobium	3	0	0	0	NA	0.0275111
Acinetobacter	2	0	0	0	NA	0.0916315
Treponema	2	0	0	0	NA	0.0916315
Azoarcus	1	0	0	0	NA	0.303529
Blastococcus	1	0	0	0	NA	0.303529
Campylobacter	1	0	0	0	NA	0.303529
Cloacibacterium	1	0	0	0	NA	0.303529
Limnobacter	1	0	0	0	NA	0.303529
Methylobacterium	1	0	0	0	NA	0.303529
Mycoplana	1	0	0	0	NA	0.303529
Ralstonia	1	0	0	0	NA	0.303529
Staphylococcus	1	0	0	0	NA	0.303529

## Sheet: Sheet2
	P-value	FDF	Log2 Fold change (lung cancer vs. health)
Granulicatella	3.30287e-26	1.37272e-23	4.29641
Rothia	7.5035e-22	1.24064e-19	4.2769
Coprococcus	2.14466e-20	2.03031e-18	5.15619
Capnocytophaga	2.67759e-19	2.25167e-17	4.21706
Actinobacillus	8.24416e-18	4.69596e-16	4.1832
Ruminococcus	3.74244e-17	1.84069e-15	5.32444
Megasphaera	9.78043e-17	4.77552e-15	4.38398
Streptococcus	3.75442e-16	1.70838e-14	2.46806
Dialister	4.80701e-16	1.84063e-14	3.87433
Veillonella	8.37552e-16	3.28861e-14	3.09595
Gemella	2.06442e-15	7.09991e-14	3.05469
Neisseria	3.28402e-15	1.07359e-13	3.15406
Selenomonas	1.83943e-14	5.2729e-13	3.60657
Blautia	2.07008e-14	5.63301e-13	4.14341
Schaalia	1.05287e-13	2.75479e-12	3.15595
Lactobacillus	8.77851e-13	1.98978e-11	3.1119
Dorea	2.12742e-12	4.30231e-11	3.41884
Oribacterium	7.59787e-12	1.54788e-10	3.13225
Lancefieldella	1.17722e-11	2.32755e-10	3.16481
Bacteroides	7.64383e-11	1.31284e-09	3.2937
Stomatobaculum	1.069e-10	1.81359e-09	3.22344
Bulleidia	1.70353e-10	2.75696e-09	3.08436
Haemophilus	2.38183e-10	4.02186e-09	2.49125
Faecalibacterium	5.17827e-10	6.7818e-09	3.54861
Actinomyces	6.08712e-10	9.333e-09	2.77585
Saccharibacteria_TM7_G-1	1.28881e-09	1.92162e-08	2.90846
Pseudomonas	1.75243e-10	2.39433e-08	-3.86677
Lachnoanaerobaculum	4.56559e-09	6.09828e-08	2.84606
Porphyromonas	4.72565e-09	6.57882e-08	2.30972
Staphylococcus	1.05527e-09	7.6387e-08	-2.14972
Methylibium	6.13848e-09	7.75567e-08	2.34452
Alloprevotella	1.2214e-08	1.58546e-07	2.64118
Novosphingobium	1.23872e-08	4.03811e-07	-3.19088
Delftia	2.07351e-07	2.25525e-06	3.66437
Escherichia	2.32405e-07	2.42591e-06	2.83025
Eikenella	2.86945e-07	2.79635e-06	2.34649
Ochrobactrum	2.81657e-07	2.90988e-06	2.94915
Prevotella	2.97879e-07	3.26062e-06	1.71502
Bdellovibrio	2.8287e-07	4.04849e-06	-2.55085
Kingella	4.36893e-07	4.47455e-06	2.1987
Klebsiella	9.12672e-07	8.83686e-06	2.22294
Peptoniphilus	7.62018e-07	1.01344e-05	-2.52153
Burkholderia	1.67737e-06	1.63357e-05	2.59103
Anaerococcus	1.75863e-06	2.0125e-05	-2.35683
Acinetobacter	1.34977e-06	2.12687e-05	-3.10212
Clostridium	2.80158e-06	2.70356e-05	2.25815
Bifidobacterium	4.05944e-06	3.45171e-05	2.79872
Oscillospira	4.18099e-06	3.80268e-05	2.45067
Flectobacillus	5.73788e-06	4.67874e-05	-1.91841
Brachybacterium	4.36599e-06	4.74646e-05	-2.04884
Nesterenkonia	4.54153e-06	4.78875e-05	-2.08598
Anaeroplasma	1.26339e-05	8.84288e-05	-2.044
Micrococcus	1.06359e-05	9.68198e-05	-2.17399
Rickettsia	1.35148e-05	0.000112646	-1.8707
Roseburia	1.63456e-05	0.000129273	2.23341
Sphingomonas	1.45136e-05	0.00016717	-2.24639
Microbispora	2.53809e-05	0.000192225	-1.87254
Enterococcus	3.06251e-05	0.000250747	1.88394
Hydrogenophilus	3.95473e-05	0.00025841	-2.07257
Finegoldia	4.79796e-05	0.000277986	-2.01902
Gracilibacteria_GN02_G-1	4.46111e-05	0.00028184	-1.8492
Aggregatibacter	3.96642e-05	0.000337307	1.85614
Leptotrichia	5.74608e-05	0.000486608	1.70968
Cellulomonas	0.000183749	0.000860214	-1.74789
Renibacterium	0.00019715	0.00102418	-1.61801
Rhodococcus	0.000299723	0.0013584	-1.79095
Clavibacter	0.000289928	0.00139791	-1.51516
Helicobacter	0.000363853	0.00152969	-1.50626
Microcoleus	0.00034043	0.00164794	-1.58773
Knoellia	0.000368462	0.00181293	-1.62068
Curtobacterium	0.00041454	0.00194231	-1.52476
Actinotalea	0.000441799	0.00199806	-1.56549
Rhodoferax	0.000295217	0.00208706	1.58586
Blastococcus	0.00061855	0.0024386	-1.6622
Parabacteroides	0.000429721	0.00284971	1.64068
Corynebacterium	0.000454533	0.00290355	-1.38141
Acidovorax	0.000469148	0.00316709	1.5097
Erwinia	0.000498785	0.00333055	1.61919
Leucobacter	0.000805737	0.00335416	-1.46139
Synechococcus	0.000827117	0.00352258	-1.37715
Propionibacterium	0.000594198	0.00356157	-1.79419
Riemerella	0.000527177	0.00360817	1.68746
Alkaliphilus	0.000958892	0.00361828	-1.51488
Weeksellaceae_G-1	0.000616569	0.00367614	1.57075
Thermus	0.000942958	0.00383519	-1.51049
Exiguobacterium	0.00103487	0.00425517	-1.34945
Gracilibacteria_GN02_G-3	0.00123039	0.00469104	-1.38706
Gordonia	0.00134957	0.00490183	-1.43222
Deinococcus	0.0012925	0.00509784	-1.37006
Peptostreptococcaceae_G-4	0.00123332	0.00516489	-1.4635
Blastomonas	0.00139508	0.00532883	-1.54953
Ruminococcaceae_G-2	0.000833082	0.0056204	1.65951
Diaphorobacter	0.00167829	0.00600366	-1.33479
Conexibacter	0.00101636	0.00617233	1.46866
Thiovirga	0.00181113	0.00625278	-1.38718
Lachnospiraceae_G-8	0.00157375	0.00656478	-1.44514
Sediminibacterium	0.00108972	0.00690745	1.63229
Moorella	0.00209498	0.00709089	-1.26266
Rhodobacter	0.00169183	0.0070945	-1.29842
Planctomyces	0.00186024	0.0076901	-1.37236
Tannerella	0.00123666	0.00789393	1.70576
Campylobacter	0.00143986	0.00975881	1.57947
Caloramator	0.00327718	0.0104504	-1.20351
Alicycliphilus	0.00347355	0.0104634	-1.36997
Caldicellulosiruptor	0.00298777	0.010679	-1.19683
Anaerolinea	0.00318374	0.0116678	-1.05665
Polynucleobacter	0.00370858	0.0117162	-1.32397
Telmatospirillum	0.00403188	0.0124531	-1.19863
Cupriavidus	0.00343553	0.0128428	-1.30185
Pseudanabaena	0.00355197	0.0133229	-1.22566
Alkalibacterium	0.00403984	0.0136376	-1.24485
Candidatus_Saccharimonas	0.00448662	0.014088	-1.21719
Amaricoccus	0.00454192	0.0148097	-1.20248
Jeotgalicoccus	0.00460356	0.0150942	-1.2351
Aminobacter	0.00288394	0.0160124	1.18257
Caulobacter	0.00434562	0.0160427	-1.54396
Lawsonella	0.00434088	0.0160493	-1.29351
Alcanivorax	0.0062261	0.0171616	-1.19497
Yonghaparkia	0.00656731	0.0191095	-1.12626
Chroococcidiopsis	0.00557763	0.0198887	-1.37661
Dolichospermum	0.00639103	0.0203699	-1.22244
Desulfosporosinus	0.00695698	0.0207562	-1.06391
Leptolyngbya	0.00680281	0.0216533	-1.10979
Anaerobacillus	0.00423093	0.0228506	1.43757
Schlegelella	0.00735767	0.0231476	-1.18182
Saccharibacteria_TM7_G-7	0.00766427	0.0243759	-1.048
Rivularia	0.00908018	0.0269679	-1.25104
Mycoplasmopsis	0.0107174	0.0270913	-1.18381
Candidatus Rhodoluna	0.00862945	0.0276494	-1.20097
Sphingopyxis	0.00948937	0.0276618	-1.06472
Pimelobacter	0.0103217	0.0279104	-1.04112
Peptostreptococcaceae_G-2	0.00945888	0.0307881	-1.22854
Devosia	0.00936367	0.0311514	-1.24062
Fusobacterium	0.00552448	0.0331544	1.24951
Rubellimicrobium	0.0132381	0.0335809	-1.25869
Rubricoccus	0.0124598	0.0349876	-0.950801
Rubrivivax	0.00653875	0.0357876	1.01633
Bacteroidetes_G-7	0.0118806	0.0358683	-1.23073
Sneathia	0.0115671	0.0362792	-1.22932
Saccharopolyspora	0.0124971	0.0368175	-0.920409
Methylobacterium	0.0102967	0.0369808	-1.21836
Frankia	0.0161976	0.0420302	-0.948575
Candidatus Protochlamydia	0.0176789	0.0461329	-0.969683
Kocuria	0.0156167	0.0465068	-1.14037
Acidaminobacter	0.0160503	0.0466371	-1.10305
Polaromonas	0.00948372	0.0467128	1.08441
Roseomonas	0.0188057	0.0479139	-1.13981
Salinibacterium	0.0166179	0.0495958	-1.11213
Lutibacterium	0.0186412	0.0525128	-0.963654
Lachnospira	0.0110659	0.0528046	1.16659
Hydrogenophaga	0.0105278	0.0535849	1.04155
Microbacterium	0.0166823	0.0554021	-1.18353
Flavobacterium	0.0196576	0.0571698	-1.37071
Roseococcus	0.0205122	0.0574744	-0.835033
Legionella	0.0220724	0.0593491	-0.920746
Parvimonas	0.0126166	0.0671044	1.18391
Ramlibacter	0.0146421	0.0671334	0.940013
Brevibacterium	0.0287357	0.0760407	-0.953536
Syntrophomonas	0.0323797	0.0765045	-0.897785
Geobacillus	0.0298517	0.0768398	-0.941695
Chondromyces	0.0186821	0.0768961	1.07497
Terracoccus	0.0324691	0.0786517	-0.962372
Parachlamydia	0.0370194	0.0794854	-0.931069
Mycoplana	0.0273456	0.079559	-1.1211
Pseudoramibacter_Eubacterium	0.0318632	0.0826296	-1.0028
Lachnospiraceae_G-3	0.0315495	0.0833073	-0.996152
Serratia	0.017543	0.0836349	1.0688
Swaminathania	0.0341886	0.085218	-0.980594
Candidatus Koribacter	0.0331908	0.0876648	-0.87056
Kineosporia	0.0407597	0.0887041	-0.851056
Gallionella	0.0204278	0.0915397	0.804439
Haliscomenobacter	0.0382928	0.0929318	-0.831391
Akkermansia	0.0323059	0.0932879	-1.16291
Peptostreptococcaceae_G-9	0.0347117	0.0951059	-1.00742
Xanthomonas	0.0439882	0.0978057	-0.900379
Desulfovibrio	0.0225133	0.101689	0.903073
Symbiobacterium	0.0521409	0.114333	-0.798829
Cyanobacterium	0.055034	0.115546	-0.82985
Gloeobacter	0.0449728	0.1171	-0.909339
Abiotrophia	0.0298758	0.12973	1.05508
Erythrobacter	0.0578382	0.130679	-0.743994
Aerococcus	0.0573224	0.133521	-0.790595
Cardiobacterium	0.0314245	0.135125	0.984132
Roseiflexus	0.0612217	0.136743	-0.776784
Vagococcus	0.0339596	0.137919	0.903622
Epulopiscium	0.0620048	0.138329	-0.825462
Gemmata	0.0568711	0.139496	-0.864992
Peptostreptococcaceae_G-7	0.0565508	0.142587	-0.897387
Lysobacter	0.0373945	0.142819	0.872852
Achromobacter	0.0630624	0.14717	-0.754006
Owenweeksia	0.0764367	0.151665	-0.753402
Saccharibacteria_TM7_G-2	0.071692	0.157097	-0.761507
Candidatus Xiphinematobacter	0.0722699	0.157338	-0.772588
Solobacterium	0.0396454	0.157962	1.00993
Desulfotomaculum_Desulfovirgula	0.0800515	0.165607	-0.776518
Candidatus Rhabdochlamydia	0.0722138	0.165899	-0.686653
Odoribacter	0.0704042	0.166212	-0.75391
Halomicronema	0.0762183	0.169773	-0.781317
Neisseriaceae_G-1	0.0718152	0.17138	-0.779376
Pseudochrobactrum	0.0787266	0.172401	-0.771565
Adhaeribacter	0.0806865	0.173546	-0.646869
Balneimonas	0.0745282	0.180091	-0.83965
Bacteroidales_G-2	0.0440062	0.182331	0.895329
Variovorax	0.0432429	0.182848	0.993225
Treponema	0.0690044	0.186775	-0.931914
Elizabethkingia	0.093389	0.193041	-0.646699
Azospirillum	0.0832625	0.196031	-0.762727
Bacillus	0.0446774	0.204792	0.783895
Fretibacterium	0.0841607	0.20493	-0.83239
Ardenscatena	0.106605	0.207445	-0.576228
Salmonella	0.0571723	0.210595	0.87088
Dermacoccus	0.0969253	0.211319	-0.710367
Saccharibacteria_TM7_G-3	0.0488943	0.213878	0.952777
Propionivibrio	0.0578318	0.214045	0.843809
Prosthecobacter	0.106448	0.218742	-0.596967
Pelotomaculum	0.111827	0.218903	-0.656303
Anaerostipes	0.106672	0.222138	-0.687056
Halomonas	0.0587791	0.223437	1.13356
Paenibacillus	0.100766	0.225216	-0.80898
Thauera	0.0597955	0.225497	0.734546
Zoogloea	0.0612049	0.226658	0.699558
Modestobacter	0.108551	0.236233	-0.681687
Sphingobacterium	0.106835	0.236355	-0.712519
Anoxybacillus	0.108846	0.236636	-0.755981
Nocardioides	0.111607	0.23789	-0.726358
Skermanella	0.111308	0.242439	-0.675735
Herbaspirillum	0.0610061	0.24352	0.829073
Bacteriovorax	0.128021	0.244728	-0.536365
Absconditabacteria_SR1_G-1	0.0997318	0.247022	-0.886529
Kluyvera	0.0688429	0.257776	0.799826
Butyrivibrio	0.112031	0.26493	-0.862955
Mycobacterium	0.127823	0.269923	-0.758912
Streptobacillus	0.131504	0.270551	-0.735416
Plesiocystis	0.154029	0.273494	-0.543662
Nostoc	0.133633	0.275329	-0.707742
Clostridiales_F-1G-2	0.140579	0.275608	-0.666273
Rhizobium	0.145597	0.279623	-0.611532
Demequina	0.130968	0.280249	-0.588814
Leadbetterella	0.160833	0.28214	-0.555478
Facklamia	0.151583	0.283161	-0.684982
Limnobacter	0.16635	0.296045	-0.634625
Caldicoprobacter	0.152803	0.300895	-0.554772
Methyloversatilis	0.172223	0.314252	-0.715841
Rheinheimera	0.160615	0.321765	-0.535894
Mesorhizobium	0.092373	0.322233	0.796989
Alloiococcus	0.154807	0.322675	-0.653084
Gemmatimonas	0.101099	0.331514	0.779153
Actinomadura	0.181481	0.333699	-0.536707
Novispirillum	0.179266	0.340325	-0.495404
Candidatus Solibacter	0.169244	0.358111	-0.522697
Lachnospiraceae_G-7	0.186773	0.359107	-0.565054
Dechloromonas	0.10581	0.362186	0.751875
Collinsella	0.113205	0.364726	0.847313
Phyllobacterium	0.198199	0.367244	-0.588723
Bradyrhizobium	0.0995944	0.369857	0.814569
Haliangium	0.126516	0.384043	0.474773
Cutibacterium	0.174784	0.389442	-0.648536
Acholeplasma	0.237656	0.395747	-0.487983
Desulfobacca	0.217754	0.397405	-0.460902
Alloscardovia	0.227023	0.405798	-0.567678
Phascolarctobacterium	0.224242	0.40616	-0.501874
Aeromicrobium	0.2289	0.412992	-0.518563
Peptostreptococcaceae_G-5	0.217371	0.417748	-0.561547
Lautropia	0.111952	0.418991	0.708444
Candidatus Portiera	0.257406	0.419546	-0.403998
Sutterella	0.139527	0.422282	0.692436
Rhodobium	0.231569	0.427029	-0.428123
Saccharibacteria_TM7_G-6	0.120732	0.435185	0.730608
Salinispora	0.159329	0.440961	0.626786
Sporosarcina	0.245755	0.448526	-0.474698
Moraxella	0.130614	0.450326	0.903952
Arthrobacter	0.213591	0.45328	-0.393302
Desulfotomaculum	0.151378	0.473262	0.576773
Shuttleworthia	0.256163	0.482211	-0.49278
Cloacibacterium	0.260031	0.493385	-0.559839
Amycolatopsis	0.317474	0.50147	-0.331748
Lewinella	0.332733	0.514727	-0.377826
Peptococcus	0.192984	0.524995	0.616765
Anaeroglobus	0.182914	0.531007	0.572006
Phycicoccus	0.315365	0.5353	-0.326583
Halorhodospira	0.323545	0.538165	-0.348526
Peptidiphaga	0.340782	0.547605	-0.430849
Geodermatophilus	0.324686	0.55492	-0.320264
Enhydrobacter	0.213779	0.555346	0.429798
Brevundimonas	0.313673	0.558037	-0.516961
Mycoplasma	0.169144	0.563668	0.686491
Thermobaculum	0.343748	0.564932	-0.333139
Pedomicrobium	0.370003	0.568117	-0.339412
Saccharibacteria_TM7_G-4	0.350772	0.574853	-0.40092
Turicibacter	0.371086	0.577646	-0.479805
Sphingobium	0.313708	0.578651	-0.449006
Gracilibacteria_GN02_G-2	0.378038	0.585537	-0.387145
Cryocola	0.352122	0.588311	-0.501482
Azohydromonas	0.26606	0.590707	0.533447
Methylosinus	0.370552	0.593043	-0.300346
Kaistobacter	0.330291	0.593962	-0.427409
Pedobacter	0.348975	0.599697	-0.336623
Mogibacterium	0.180897	0.600945	0.724844
Limnohabitans	0.188467	0.600994	0.59799
Allobaculum	0.390793	0.601987	-0.466536
Aquicella	0.422	0.604344	-0.328152
Limosilactobacillus	0.257123	0.608238	0.468626
Euzebya	0.231502	0.611479	0.511464
Nitrospina	0.275064	0.612743	0.473153
Thiobacillus	0.39929	0.613415	-0.326569
Collimonas	0.281157	0.617776	0.508022
Citrobacter	0.293285	0.624762	0.448828
Pandoraea	0.401446	0.627108	-0.294455
Pseudoxanthomonas	0.414531	0.630212	-0.289524
Virgibacillus	0.428675	0.635829	-0.301784
Agromyces	0.442383	0.639932	-0.299545
Acaryochloris	0.429389	0.654406	-0.340921
Pedosphaera	0.463708	0.660523	-0.317125
Caldilinea	0.447456	0.662998	-0.287886
Afipia	0.297722	0.66761	0.43237
Gluconacetobacter	0.264068	0.702089	0.786864
Cellvibrio	0.504137	0.707901	-0.252435
Actinoplanes	0.369562	0.710121	0.332035
Fluviicola	0.496307	0.710416	-0.218589
Pelomonas	0.387869	0.713376	-0.494164
Marinobacter	0.48372	0.714579	-0.244171
Anaeromyxobacter	0.358991	0.716422	0.376946
Candidatus Aquiluna	0.46306	0.716881	-0.41413
Mitsuaria	0.349994	0.717862	0.380045
Paludibacter	0.466672	0.718135	-0.323427
Solirubrobacter	0.338819	0.719582	0.459409
Leptothrix	0.304623	0.721563	0.498285
Lachnospiraceae_G-2	0.290928	0.722131	0.441282
Saccharibacteria_TM7_G-5	0.519134	0.722817	-0.267711
Nitrospira	0.350142	0.725735	0.325041
Arthrospira	0.514119	0.726672	-0.159983
Rubrobacter	0.539397	0.72906	-0.233128
Desulfomonile	0.552055	0.737654	-0.229119
Desulfococcus	0.524679	0.738377	-0.153772
Bosea	0.482496	0.751728	-0.24638
Adlercreutzia	0.535486	0.752508	-0.268209
Weissella	0.375639	0.753674	0.364156
Pilimelia	0.556402	0.759135	-0.231215
Geothrix	0.396639	0.763994	0.374887
Shinella	0.576839	0.763996	-0.221016
Luteimonas	0.358143	0.765052	0.343358
Trabulsiella	0.383261	0.768142	0.358236
Janthinobacterium	0.449213	0.770573	-0.208865
Geobacter	0.513663	0.770759	-0.205226
Rhodoplanes	0.355764	0.775472	0.346973
Dehalogenimonas	0.455946	0.777252	0.284633
Filifactor	0.494499	0.788507	-0.298914
Couchioplanes	0.597606	0.789398	-0.191432
Catenibacterium	0.425381	0.789708	0.387194
Sporocytophaga	0.430264	0.790705	0.314251
Tepidimonas	0.570367	0.794826	-0.211227
Oxalobacter	0.59169	0.795125	-0.163183
Trichococcus	0.465362	0.795651	0.19106
Plesiomonas	0.591947	0.803602	-0.184304
Opitutus	0.612187	0.804192	-0.156202
Herminiimonas	0.610632	0.818825	-0.132617
Hyphomicrobium	0.591889	0.824596	-0.175926
Rhodovibrio	0.519636	0.833204	0.260723
Azoarcus	0.625495	0.835302	-0.153661
Anaerovorax	0.638812	0.841709	-0.112238
Niabella	0.566211	0.853165	0.153671
Azospira	0.733531	0.853442	-0.00285569
Thermacetogenium	0.676899	0.85368	-0.173357
Desulfobulbus	0.692851	0.857384	0.0290953
Peptostreptococcaceae_G-6	0.687543	0.859443	-0.0956674
Afifella	0.691336	0.860326	-0.109105
Bacteroidetes_G-3	0.517237	0.871079	0.378993
Thermomonas	0.716919	0.875887	-0.0703356
Catellatospora	0.620146	0.878066	0.159291
Cytophaga	0.735427	0.881204	-0.0133985
Sulfuritalea	0.575906	0.890889	0.209161
Corallococcus	0.74149	0.891655	-0.0769107
Olsenella	0.589544	0.895611	0.145299
Pleomorphomonas	0.768204	0.896603	0.0882403
Chryseobacterium	0.583777	0.896986	0.213995
Flavisolibacter	0.664374	0.903665	0.047342
Pseudonocardia	0.689808	0.904759	-0.142984
Ruminococcaceae_G-1	0.632976	0.909307	-0.29973
Slackia	0.635408	0.912235	0.214712
Brucella	0.745336	0.914602	-0.0977506
Dokdonella	0.781209	0.916086	-0.0157948
Phenylobacterium	0.766643	0.918236	-0.116966
Bacteroidetes_G-5	0.72461	0.918482	-0.0536733
Curvibacter	0.751569	0.918638	-0.185062
Lactococcus	0.607878	0.92055	0.298374
Roseateles	0.77986	0.921733	-0.0770445
Arenimonas	0.690582	0.924374	0.0186265
Coprobacillus	0.753651	0.926246	0.0281326
Atopobium	0.755852	0.928034	-0.0875856
Methylotenera	0.760969	0.931077	0.048673
Segetibacter	0.744266	0.931114	0.0474449
Enterobacter	0.7651	0.93189	-0.104879
Shewanella	0.783571	0.932289	-0.0513894
Candidatus Chloracidobacterium	0.733231	0.932579	0.0597719
Mitsuokella	0.69093	0.934668	0.117512
Pseudoleptotrichia	0.439103	0.935597	0.455208
Streptomyces	0.537762	0.935668	0.241756
Paucibacter	0.618753	0.937751	0.212461
Stenotrophomonas	0.644077	0.938214	-0.227947
Hylemonella	0.700248	0.939159	0.14317
Clostridiales_F-1G-1	0.783612	0.940443	-0.100673
Eubacterium	0.712411	0.941137	0.11297
Veillonellaceae_G-1	0.753646	0.943533	0.030674
Paracoccus	0.803965	0.94463	-0.0714487
Chitinophaga	0.709687	0.945163	0.0923621
Calothrix	0.591345	0.945353	0.184886
Inquilinus	0.667877	0.947702	0.161438
Steroidobacter	0.814414	0.956212	0.0356577
Comamonas	0.664295	0.960352	0.151397
Citricoccus	0.698384	0.961936	0.0884004
Phormidium	0.790504	0.983946	0.0319687
Ralstonia	0.669837	0.989983	0.0187667
Agrobacterium	0.820111	0.991136	0.0214059
Peptostreptococcus	0.514411	0.991251	0.336594
Peptostreptococcaceae_G-1	0.651073	0.994538	0.352583
Catonella	0.837234	1	0.0617316
