# Supplementary material for: Microbial hallmarks of the respiratory tract in lung cancer: a meta-analysis
Source: Front Microbiomes. 2025 Jul 1;4:1589686. doi: 10.3389/frmbi.2025.1589686 (PMC12993565; doi:10.3389/frmbi.2025.1589686)
Supplement: Supplementary file 3 [file Table2.xlsx]

## Sheet: Sheet1
Supplementary dataset 2 The association of multiple variables on the composition of the BAL microbiota tested by the Adonis test with the marginal model.
Before batch effect removal	Df	SumOfSqs	R2	F	Pr(>F)
BioProject	2	4.59046	0.037142	10.9945	0.001
Lung_cancer	1	1.68245	0.0136129	8.05915	0.001
Country	3	1.59617	0.0129148	2.54862	0.001
Stage	1	0.505957	0.00409376	2.42361	0.005
Smoker	3	1.38886	0.0112374	2.21761	0.001
Sex	1	0.394305	0.00319037	1.88878	0.027
Race	3	0.987582	0.00799065	1.57689	0.026
Age	1	0.253837	0.00205383	1.21591	0.241
Residual	395	82.461	0.667203	NA	NA
Total	416	123.592	1	NA	NA
After batch effect removal	Df	SumOfSqs	R2	F	Pr(>F)
Lung_cancer	1	1.22586	0.0103086	4.9344	0.001
BioProject	2	1.49589	0.0125794	3.01067	0.001
Age	1	0.700407	0.00588995	2.81932	0.003
Smoker	3	1.42861	0.0120136	1.91684	0.003
Country	3	1.28284	0.0107878	1.72126	0.004
Sex	1	0.38312	0.00322178	1.54216	0.07
Race	3	0.752921	0.00633156	1.01023	0.441
Stage	1	0.243328	0.00204622	0.979459	0.441
Residual	391	97.1365	0.816853	NA	NA
Total	412	118.916	1	NA	NA
