# Supplementary material for: Microbial hallmarks of the respiratory tract in lung cancer: a meta-analysis
Source: Front Microbiomes. 2025 Jul 1;4:1589686. doi: 10.3389/frmbi.2025.1589686 (PMC12993565; doi:10.3389/frmbi.2025.1589686)
Supplement: Supplementary file 4 [file Table3.xlsx]

## Sheet: Sheet1
Supplementary dataset 3 Spearman's correlation between taxa in the oral and BAL microbiota in the PRJNA586753 cohort.
Taxa in the oral microbiota	Taxa in the BAL microbiota	Pvalue	Rvalue	FDR
Acidovorax	Serratia	2.54e-06	0.71807	0.00203292
Acidovorax	Hydrogenophaga	0	1	0
Acidovorax	Rubrivivax	1.76e-05	0.673191	0.00890634
Acidovorax	Gallionella	1.76e-05	0.673191	0.00890634
Chryseobacterium	Cryocola	2.54e-06	0.71807	0.00203292
Chryseobacterium	Sphingobium	2.54e-06	0.71807	0.00203292
Chryseobacterium	Polaromonas	1.76e-05	0.673191	0.00890634
Hyphomicrobium	Candidatus Solibacter	1.76e-05	0.673191	0.00890634
Hyphomicrobium	Skermanella	0	1	0
Hyphomicrobium	Azospira	0	1	0
Hyphomicrobium	Bacteriovorax	0	1	0
Hyphomicrobium	Blastococcus	1.76e-05	0.673191	0.00890634
Geobacter	Candidatus Solibacter	1.76e-05	0.673191	0.00890634
Geobacter	Skermanella	0	1	0
Geobacter	Azospira	0	1	0
Geobacter	Bacteriovorax	0	1	0
Geobacter	Blastococcus	1.76e-05	0.673191	0.00890634
Brevibacterium	Shewanella	1.76e-05	0.673191	0.00890634
Brevibacterium	Deinococcus	0	1	0
Brevibacterium	Brachybacterium	0	1	0
Brevibacterium	Tepidimonas	2.54e-06	0.71807	0.00203292
Brevibacterium	Aerococcus	1.76e-05	0.673191	0.00890634
Brevibacterium	Cyanobacterium	1.76e-05	0.673191	0.00890634
Zoogloea	Hydrogenophaga	1.76e-05	0.673191	0.00890634
Zoogloea	Leucobacter	2.54e-06	0.71807	0.00203292
Zoogloea	Paludibacter	1.46e-06	0.729537	0.00203292
Zoogloea	Inquilinus	2.54e-06	0.71807	0.00203292
Zoogloea	Afipia	2.54e-06	0.71807	0.00203292
Burkholderia	Methylibium	3.88e-05	0.652451	0.0191367
Knoellia	Candidatus Aquiluna	2.54e-06	0.71807	0.00203292
Knoellia	Saccharibacteria_TM7_G-2	1.76e-05	0.673191	0.00890634
Bacillus	Haemophilus	8.99e-05	0.628477	0.0439603
Sphingomonas	Polaromonas	1.57e-06	0.728112	0.00203292
Devosia	Candidatus Solibacter	1.76e-05	-0.673191	0.00890634
Devosia	Skermanella	0	-1	0
Devosia	Azospira	0	-1	0
Devosia	Bacteriovorax	0	-1	0
Devosia	Blastococcus	1.76e-05	-0.673191	0.00890634
Agrobacterium	Rubrivivax	1.21e-05	0.682516	0.00890634
Rhodococcus	Pandoraea	2.54e-06	0.71807	0.00203292
Bdellovibrio	Helicobacter	1.76e-05	0.673191	0.00890634
Enhydrobacter	Hyphomicrobium	1.5e-05	-0.6773	0.00890634
Enhydrobacter	Blastococcus	2.48e-09	-0.829283	4.04e-06
Mycobacterium	Phycicoccus	2.54e-06	0.71807	0.00203292
Mycobacterium	Microbispora	1.76e-05	0.673191	0.00890634
Mycobacterium	Chondromyces	2.54e-06	0.71807	0.00203292
Mycobacterium	Blastococcus	2.54e-06	0.71807	0.00203292
Mycobacterium	Kluyvera	2.54e-06	0.71807	0.00203292
Terracoccus	Shewanella	1.76e-05	0.673191	0.00890634
Terracoccus	Deinococcus	0	1	0
Terracoccus	Brachybacterium	0	1	0
Terracoccus	Tepidimonas	2.54e-06	0.71807	0.00203292
Terracoccus	Aerococcus	1.76e-05	0.673191	0.00890634
Terracoccus	Cyanobacterium	1.76e-05	0.673191	0.00890634
Gordonia	Rhodobacter	0	1	0
Gordonia	Halomicronema	2.54e-06	0.71807	0.00203292
Gordonia	Citricoccus	2.54e-06	0.71807	0.00203292
Sporosarcina	Azospirillum	1.76e-05	0.673191	0.00890634
Shewanella	Pelotomaculum	1.13e-07	0.775833	0.000173171
Shewanella	Oxalobacter	2.3e-08	0.800128	3.58e-05
Shewanella	Candidatus_Saccharimonas	7.37e-05	0.634318	0.036261
Leucobacter	Candidatus Solibacter	2.54e-06	0.71807	0.00203292
Leucobacter	Leucobacter	0	1	0
Leucobacter	Anoxybacillus	2.54e-06	0.71807	0.00203292
Leucobacter	Acholeplasma	2.54e-06	0.71807	0.00203292
Leucobacter	Inquilinus	0	1	0
Leucobacter	Afipia	0	1	0
Microbacterium	Candidatus Solibacter	1.76e-05	0.673191	0.00890634
Microbacterium	Skermanella	0	1	0
Microbacterium	Azospira	0	1	0
Microbacterium	Bacteriovorax	0	1	0
Microbacterium	Blastococcus	1.76e-05	0.673191	0.00890634
Pelotomaculum	Trichococcus	0	1	0
Pelotomaculum	Facklamia	0	1	0
Alloiococcus	Streptomyces	2.54e-06	0.71807	0.00203292
Alloiococcus	Segetibacter	2.54e-06	0.71807	0.00203292
Actinomyces	Peptostreptococcaceae_G-1	9.26e-05	-0.627582	0.0451713
Herbaspirillum	Candidatus Solibacter	1.76e-05	0.673191	0.00890634
Herbaspirillum	Skermanella	0	1	0
Herbaspirillum	Azospira	0	1	0
Herbaspirillum	Bacteriovorax	0	1	0
Herbaspirillum	Blastococcus	1.76e-05	0.673191	0.00890634
Clavibacter	Shewanella	1.76e-05	0.673191	0.00890634
Clavibacter	Deinococcus	0	1	0
Clavibacter	Brachybacterium	0	1	0
Clavibacter	Tepidimonas	2.54e-06	0.71807	0.00203292
Clavibacter	Aerococcus	1.76e-05	0.673191	0.00890634
Clavibacter	Cyanobacterium	1.76e-05	0.673191	0.00890634
Helicobacter	Terracoccus	0	1	0
Helicobacter	Anoxybacillus	1.76e-05	0.673191	0.00890634
Helicobacter	Hylemonella	0	1	0
Helicobacter	Microbispora	2.54e-06	0.71807	0.00203292
Helicobacter	Desulfotomaculum_Desulfovirgula	2.54e-06	0.71807	0.00203292
Dolichospermum	Geobacter	2.54e-06	0.71807	0.00203292
Dolichospermum	Skermanella	1.76e-05	0.673191	0.00890634
Dolichospermum	Azospira	1.76e-05	0.673191	0.00890634
Dolichospermum	Flavisolibacter	2.54e-06	0.71807	0.00203292
Dolichospermum	Bacteriovorax	1.76e-05	0.673191	0.00890634
Sulfuritalea	Azospirillum	1.76e-05	0.673191	0.00890634
Gemmata	Thermomonas	2.54e-06	0.71807	0.00203292
Gemmata	Nesterenkonia	0	1	0
Gemmata	Rubrivivax	2.54e-06	0.71807	0.00203292
Gemmata	Cellulomonas	0	1	0
Gemmata	Thermus	0	-1	0
Gemmata	Roseiflexus	0	1	0
Gemmata	Leptothrix	1.76e-05	0.673191	0.00890634
Caloramator	Lysobacter	2.54e-06	0.71807	0.00203292
Caloramator	Luteimonas	0	1	0
Caloramator	Candidatus Rhabdochlamydia	0	1	0
Thiobacillus	Alkaliphilus	1.76e-05	0.673191	0.00890634
Thiobacillus	Ardenscatena	0	1	0
Thiobacillus	Kluyvera	1.76e-05	0.673191	0.00890634
Methyloversatilis	Leucobacter	1.76e-05	0.673191	0.00890634
Methyloversatilis	Inquilinus	1.76e-05	0.673191	0.00890634
Methyloversatilis	Afipia	1.76e-05	0.673191	0.00890634
Alkaliphilus	Trichococcus	0	-1	0
Alkaliphilus	Facklamia	0	-1	0
Elizabethkingia	Terracoccus	0	1	0
Elizabethkingia	Anoxybacillus	1.76e-05	0.673191	0.00890634
Elizabethkingia	Hylemonella	0	1	0
Elizabethkingia	Microbispora	2.54e-06	0.71807	0.00203292
Elizabethkingia	Desulfotomaculum_Desulfovirgula	2.54e-06	0.71807	0.00203292
Pseudanabaena	Phycicoccus	1.76e-05	0.673191	0.00890634
Pseudanabaena	Pelotomaculum	1.76e-05	0.673191	0.00890634
Pseudanabaena	Dolichospermum	2.54e-06	-0.71807	0.00203292
Pseudanabaena	Rhizobium	2.54e-06	-0.71807	0.00203292
Pseudanabaena	Gallionella	2.54e-06	0.71807	0.00203292
Pseudanabaena	Nitrospina	0	1	0
Pseudanabaena	Thermacetogenium	0	1	0
Pseudanabaena	Halomicronema	2.54e-06	-0.71807	0.00203292
Pseudanabaena	Desulfotomaculum_Desulfovirgula	1.76e-05	0.673191	0.00890634
Pseudanabaena	Oxalobacter	2.54e-06	0.71807	0.00203292
Pseudanabaena	Cyanobacterium	2.54e-06	0.71807	0.00203292
Pseudanabaena	Acaryochloris	0	1	0
Gluconacetobacter	Leucobacter	1.76e-05	0.673191	0.00890634
Gluconacetobacter	Nesterenkonia	2.54e-06	0.71807	0.00203292
Gluconacetobacter	Cellulomonas	2.54e-06	0.71807	0.00203292
Gluconacetobacter	Thermus	2.54e-06	-0.71807	0.00203292
Gluconacetobacter	Inquilinus	1.76e-05	0.673191	0.00890634
Gluconacetobacter	Roseiflexus	2.54e-06	0.71807	0.00203292
Gluconacetobacter	Afipia	1.76e-05	0.673191	0.00890634
Gluconacetobacter	Neisseriaceae_G-1	7.43e-05	0.63407	0.0364665
Propionivibrio	Nitrospina	1.76e-05	0.673191	0.00890634
Propionivibrio	Thermacetogenium	1.76e-05	0.673191	0.00890634
Propionivibrio	Oxalobacter	6.6e-39	0.998047	1.08e-35
Propionivibrio	Acaryochloris	1.76e-05	0.673191	0.00890634
Propionivibrio	Candidatus_Saccharimonas	1.83e-08	0.803368	2.9e-05
Dermacoccus	Luteimonas	1.76e-05	0.673191	0.00890634
Dermacoccus	Candidatus Rhabdochlamydia	1.76e-05	0.673191	0.00890634
Luteimonas	Pelotomaculum	2.54e-06	0.71807	0.00203292
Luteimonas	Legionella	1.76e-05	0.673191	0.00890634
Luteimonas	Helicobacter	2.54e-06	0.71807	0.00203292
Luteimonas	Rhizobium	2.54e-06	0.71807	0.00203292
Luteimonas	Desulfobacca	0	1	0
Luteimonas	Acholeplasma	1.76e-05	0.673191	0.00890634
Luteimonas	Curvibacter	0	1	0
Luteimonas	Polaromonas	2.54e-06	0.71807	0.00203292
Luteimonas	Anaerolinea	0	1	0
Luteimonas	Saccharibacteria_TM7_G-2	2.54e-06	0.71807	0.00203292
Herminiimonas	Nesterenkonia	1.76e-05	0.673191	0.00890634
Herminiimonas	Cellulomonas	1.76e-05	0.673191	0.00890634
Herminiimonas	Thermus	1.76e-05	-0.673191	0.00890634
Herminiimonas	Amycolatopsis	2.54e-06	0.71807	0.00203292
Herminiimonas	Gloeobacter	1.21e-05	0.682516	0.00890634
Herminiimonas	Roseiflexus	1.76e-05	0.673191	0.00890634
Lachnospira	Serratia	4.87e-06	0.703889	0.00385854
Nesterenkonia	Azospirillum	1.76e-05	0.673191	0.00890634
Pimelobacter	Rhodobacter	0	1	0
Pimelobacter	Halomicronema	2.54e-06	0.71807	0.00203292
Pimelobacter	Citricoccus	2.54e-06	0.71807	0.00203292
Actinotalea	Cryocola	1.76e-05	0.673191	0.00890634
Actinotalea	Sphingobium	1.76e-05	0.673191	0.00890634
Actinotalea	Salinibacterium	0	-1	0
Actinotalea	Sphingopyxis	0	1	0
Actinotalea	Lewinella	1.76e-05	0.673191	0.00890634
Actinotalea	Chondromyces	1.76e-05	0.673191	0.00890634
Actinotalea	Thermobaculum	0	1	0
Actinotalea	Citricoccus	1.76e-05	0.673191	0.00890634
Actinotalea	Candidatus Aquiluna	2.54e-06	-0.71807	0.00203292
Actinotalea	Sneathia	2.54e-06	-0.71807	0.00203292
Sediminibacterium	Oxalobacter	1.76e-05	0.673191	0.00890634
Pseudoxanthomonas	Pelotomaculum	2.54e-06	0.71807	0.00203292
Pseudoxanthomonas	Legionella	1.76e-05	0.673191	0.00890634
Pseudoxanthomonas	Helicobacter	2.54e-06	0.71807	0.00203292
Pseudoxanthomonas	Rhizobium	2.54e-06	0.71807	0.00203292
Pseudoxanthomonas	Desulfobacca	0	1	0
Pseudoxanthomonas	Acholeplasma	1.76e-05	0.673191	0.00890634
Pseudoxanthomonas	Curvibacter	0	1	0
Pseudoxanthomonas	Polaromonas	2.54e-06	0.71807	0.00203292
Pseudoxanthomonas	Anaerolinea	0	1	0
Pseudoxanthomonas	Saccharibacteria_TM7_G-2	2.54e-06	0.71807	0.00203292
Exiguobacterium	Shewanella	2.54e-06	0.71807	0.00203292
Exiguobacterium	Sneathia	1.76e-05	-0.673191	0.00890634
Pilimelia	Shewanella	1.76e-05	0.673191	0.00890634
Pilimelia	Deinococcus	0	1	0
Pilimelia	Brachybacterium	0	1	0
Pilimelia	Tepidimonas	2.54e-06	0.71807	0.00203292
Pilimelia	Aerococcus	1.76e-05	0.673191	0.00890634
Pilimelia	Cyanobacterium	1.76e-05	0.673191	0.00890634
Amycolatopsis	Shewanella	1.76e-05	0.673191	0.00890634
Amycolatopsis	Deinococcus	0	1	0
Amycolatopsis	Brachybacterium	0	1	0
Amycolatopsis	Tepidimonas	2.54e-06	0.71807	0.00203292
Amycolatopsis	Aerococcus	1.76e-05	0.673191	0.00890634
Amycolatopsis	Cyanobacterium	1.76e-05	0.673191	0.00890634
Lewinella	Phycicoccus	2.54e-06	0.71807	0.00203292
Lewinella	Microbispora	1.76e-05	0.673191	0.00890634
Lewinella	Chondromyces	2.54e-06	0.71807	0.00203292
Lewinella	Blastococcus	2.54e-06	0.71807	0.00203292
Lewinella	Kluyvera	2.54e-06	0.71807	0.00203292
Rhodobacter	Devosia	2.54e-06	-0.71807	0.00203292
Rhodobacter	Collimonas	2.54e-06	0.71807	0.00203292
Rhodobacter	Propionivibrio	2.54e-06	0.71807	0.00203292
Rhodobacter	Hydrogenophilus	1.57e-06	0.728112	0.00203292
Rhodobacter	Exiguobacterium	2.54e-06	-0.71807	0.00203292
Rhodobacter	Salinispora	2.54e-06	0.71807	0.00203292
Rhodobacter	Cytophaga	1.76e-05	0.673191	0.00890634
Rhodobacter	Mesorhizobium	2.54e-06	-0.71807	0.00203292
Rhodobacter	Mitsuaria	2.54e-06	0.71807	0.00203292
Enterobacter	Oxalobacter	1.76e-05	0.673191	0.00890634
Geodermatophilus	Cryocola	1.76e-05	0.673191	0.00890634
Geodermatophilus	Sphingobium	1.76e-05	0.673191	0.00890634
Geodermatophilus	Salinibacterium	0	-1	0
Geodermatophilus	Sphingopyxis	0	1	0
Geodermatophilus	Lewinella	1.76e-05	0.673191	0.00890634
Geodermatophilus	Chondromyces	1.76e-05	0.673191	0.00890634
Geodermatophilus	Thermobaculum	0	1	0
Geodermatophilus	Citricoccus	1.76e-05	0.673191	0.00890634
Geodermatophilus	Candidatus Aquiluna	2.54e-06	-0.71807	0.00203292
Geodermatophilus	Sneathia	2.54e-06	-0.71807	0.00203292
Anaerostipes	Roseomonas	1.91e-06	0.72409	0.00203292
Cloacibacterium	Candidatus Solibacter	1.76e-05	-0.673191	0.00890634
Cloacibacterium	Skermanella	0	-1	0
Cloacibacterium	Azospira	0	-1	0
Cloacibacterium	Bacteriovorax	0	-1	0
Cloacibacterium	Blastococcus	1.76e-05	-0.673191	0.00890634
Anaerovorax	Limnohabitans	1.57e-06	0.728112	0.00203292
Afifella	Candidatus Solibacter	1.76e-05	0.673191	0.00890634
Afifella	Skermanella	0	1	0
Afifella	Azospira	0	1	0
Afifella	Bacteriovorax	0	1	0
Afifella	Blastococcus	1.76e-05	0.673191	0.00890634
Pandoraea	Serratia	2.54e-06	0.71807	0.00203292
Pandoraea	Hydrogenophaga	0	1	0
Pandoraea	Rubrivivax	1.76e-05	0.673191	0.00890634
Pandoraea	Gallionella	1.76e-05	0.673191	0.00890634
Comamonas	Skermanella	1.76e-05	0.673191	0.00890634
Comamonas	Azospira	1.76e-05	0.673191	0.00890634
Comamonas	Bacteriovorax	1.76e-05	0.673191	0.00890634
Sporocytophaga	Trichococcus	0	1	0
Sporocytophaga	Facklamia	0	1	0
Nostoc	Serratia	1.76e-05	0.673191	0.00890634
Nostoc	Devosia	0	-1	0
Nostoc	Thermomonas	1.76e-05	0.673191	0.00890634
Nostoc	Collimonas	0	1	0
Nostoc	Propionivibrio	0	1	0
Nostoc	Exiguobacterium	0	-1	0
Nostoc	Pandoraea	2.54e-06	-0.71807	0.00203292
Nostoc	Tepidimonas	1.76e-05	0.673191	0.00890634
Nostoc	Salinispora	0	1	0
Nostoc	Mesorhizobium	0	-1	0
Nostoc	Mitsuaria	0	1	0
Methylibium	Alkaliphilus	2.54e-06	0.71807	0.00203292
Methylibium	Amycolatopsis	0	1	0
Gloeobacter	Serratia	1.76e-05	0.673191	0.00890634
Gloeobacter	Devosia	0	-1	0
Gloeobacter	Thermomonas	1.76e-05	0.673191	0.00890634
Gloeobacter	Collimonas	0	1	0
Gloeobacter	Propionivibrio	0	1	0
Gloeobacter	Exiguobacterium	0	-1	0
Gloeobacter	Pandoraea	2.54e-06	-0.71807	0.00203292
Gloeobacter	Tepidimonas	1.76e-05	0.673191	0.00890634
Gloeobacter	Salinispora	0	1	0
Gloeobacter	Mesorhizobium	0	-1	0
Gloeobacter	Mitsuaria	0	1	0
Novispirillum	Deinococcus	1.76e-05	0.673191	0.00890634
Novispirillum	Brachybacterium	1.76e-05	0.673191	0.00890634
Novispirillum	Cytophaga	2.54e-06	0.71807	0.00203292
Chroococcidiopsis	Anoxybacillus	2.62e-05	0.662937	0.0131336
Bacteriovorax	Candidatus Solibacter	1.76e-05	0.673191	0.00890634
Bacteriovorax	Skermanella	0	1	0
Bacteriovorax	Azospira	0	1	0
Bacteriovorax	Bacteriovorax	0	1	0
Bacteriovorax	Blastococcus	1.76e-05	0.673191	0.00890634
Thermobaculum	Streptomyces	0	1	0
Thermobaculum	Segetibacter	0	1	0
Amaricoccus	Azospirillum	1.76e-05	0.673191	0.00890634
Rhodovibrio	Geobacter	2.54e-06	0.71807	0.00203292
Rhodovibrio	Devosia	1.76e-05	-0.673191	0.00890634
Rhodovibrio	Collimonas	1.76e-05	0.673191	0.00890634
Rhodovibrio	Flavisolibacter	2.54e-06	0.71807	0.00203292
Rhodovibrio	Propionivibrio	1.76e-05	0.673191	0.00890634
Rhodovibrio	Exiguobacterium	1.76e-05	-0.673191	0.00890634
Rhodovibrio	Salinispora	1.76e-05	0.673191	0.00890634
Rhodovibrio	Mesorhizobium	1.76e-05	-0.673191	0.00890634
Rhodovibrio	Mitsuaria	1.76e-05	0.673191	0.00890634
Phascolarctobacterium	Aerococcus	1.25e-07	0.774213	0.000189581
Oxalobacter	Limnohabitans	1.76e-05	0.673191	0.00890634
Oxalobacter	Geobacter	0	1	0
Oxalobacter	Flavisolibacter	0	1	0
Oxalobacter	Aerococcus	2.54e-06	0.71807	0.00203292
Trabulsiella	Cytophaga	1.76e-05	0.673191	0.00890634
Ochrobactrum	Bradyrhizobium	3.61e-05	0.65437	0.017938
Aminobacter	Shewanella	1.76e-05	0.673191	0.00890634
Aminobacter	Deinococcus	0	1	0
Aminobacter	Brachybacterium	0	1	0
Aminobacter	Tepidimonas	2.54e-06	0.71807	0.00203292
Aminobacter	Aerococcus	1.76e-05	0.673191	0.00890634
Aminobacter	Cyanobacterium	1.76e-05	0.673191	0.00890634
Citrobacter	Serratia	1.76e-05	0.673191	0.00890634
Citrobacter	Devosia	0	-1	0
Citrobacter	Thermomonas	1.76e-05	0.673191	0.00890634
Citrobacter	Collimonas	0	1	0
Citrobacter	Propionivibrio	0	1	0
Citrobacter	Exiguobacterium	0	-1	0
Citrobacter	Pandoraea	2.54e-06	-0.71807	0.00203292
Citrobacter	Tepidimonas	1.76e-05	0.673191	0.00890634
Citrobacter	Salinispora	0	1	0
Citrobacter	Mesorhizobium	0	-1	0
Citrobacter	Mitsuaria	0	1	0
Cyanobacterium	Pandoraea	2.54e-06	0.71807	0.00203292
Coprobacillus	Roseomonas	3.51e-05	0.655138	0.0174879
Xanthomonas	Limnohabitans	1.76e-05	0.673191	0.00890634
Xanthomonas	Geobacter	0	1	0
Xanthomonas	Flavisolibacter	0	1	0
Xanthomonas	Aerococcus	2.54e-06	0.71807	0.00203292
Cutibacterium	Leucobacter	2.54e-06	0.71807	0.00203292
Cutibacterium	Inquilinus	2.54e-06	0.71807	0.00203292
Cutibacterium	Afipia	2.54e-06	0.71807	0.00203292
Cutibacterium	Neisseriaceae_G-1	4.87e-06	0.703889	0.00385854
Lawsonella	Rubrivivax	1.83e-08	0.803368	2.9e-05
Lawsonella	Shinella	1.5e-05	0.6773	0.00890634
Lawsonella	Methylibium	3.88e-05	0.652451	0.0191367
Lawsonella	Halorhodospira	2.19e-05	-0.667694	0.0110079
Neisseriaceae_G-1	Shewanella	2.83e-09	0.827663	4.57e-06
Saccharibacteria_TM7_G-4	Skermanella	2.54e-06	-0.71807	0.00203292
Saccharibacteria_TM7_G-4	Azospira	2.54e-06	-0.71807	0.00203292
Saccharibacteria_TM7_G-4	Bacteriovorax	2.54e-06	-0.71807	0.00203292
Kluyvera	Devosia	2.54e-06	-0.71807	0.00203292
Kluyvera	Thermomonas	6.6e-39	0.998047	1.08e-35
Kluyvera	Collimonas	2.54e-06	0.71807	0.00203292
Kluyvera	Propionivibrio	2.54e-06	0.71807	0.00203292
Kluyvera	Hydrogenophilus	2.96e-05	0.659718	0.0147884
Kluyvera	Nesterenkonia	1.76e-05	0.673191	0.00890634
Kluyvera	Cellulomonas	1.76e-05	0.673191	0.00890634
Kluyvera	Shinella	2.3e-08	0.800128	3.58e-05
Kluyvera	Thermus	1.76e-05	-0.673191	0.00890634
Kluyvera	Exiguobacterium	2.54e-06	-0.71807	0.00203292
Kluyvera	Salinispora	2.54e-06	0.71807	0.00203292
Kluyvera	Mesorhizobium	2.54e-06	-0.71807	0.00203292
Kluyvera	Roseiflexus	1.76e-05	0.673191	0.00890634
Kluyvera	Mitsuaria	2.54e-06	0.71807	0.00203292
Kluyvera	Alkalibacterium	1.13e-07	0.775833	0.000173171
Gracilibacteria_GN02_G-1	Streptobacillus	2.62e-05	0.663009	0.0131336
